# Supplementary material for: Integrated Proteomic and Metabolomic Analysis of the Testes Characterizes BDE-47-Induced Reproductive Toxicity in Mice
Source: Biomolecules. 2021 May 31;11(6):821. doi: 10.3390/biom11060821 (PMC8229108; doi:10.3390/biom11060821)
Supplement: Supplementary file 1 [file biomolecules-11-00821-s001.zip]

Archive with 1 entries (1 files):
- biomolecules-1231306-supplementary.pdf
